# Supplementary material for: Welding Fume Instillation in Isolated Perfused Mouse Lungs—Effects of Zinc- and Copper-Containing Welding Fumes
Source: Int J Mol Sci. 2022 Aug 12;23(16):9052. doi: 10.3390/ijms23169052 (PMC9408907; doi:10.3390/ijms23169052)
Supplement: Supplementary file 1 [file ijms-23-09052-s001.zip]

Archive with 1 entries (1 files):
- ijms-1816325-supplementary.pdf
